# Supplementary material for: Uncovering the Therapeutic Potential of Lithium Chloride in Type 2 Diabetic Cardiomyopathy: Targeting Tau Hyperphosphorylation and TGF-β Signaling via GSK-3β Inhibition
Source: Pharmaceutics. 2024 Jul 19;16(7):955. doi: 10.3390/pharmaceutics16070955 (PMC11279906; doi:10.3390/pharmaceutics16070955)
Supplement: Supplementary file 1 [file pharmaceutics-16-00955-s001.zip]

Archive with 1 entries (1 files):
- pharmaceutics-2550908-supplementary.pdf
